# Supplementary material for: Report of Platythomisus octomaculatus (C. L. Koch, 1845) and Platythomisus sudeepi Biswas, 1977 from India (Araneae, Thomisidae)
Source: Biodivers Data J. 2017 Jan 31;(5):e10294. doi: 10.3897/BDJ.5.e10294 (PMC5345025; doi:10.3897/BDJ.5.e10294)
Supplement: XML Treatment for Platythomisus octomaculatus [file BDJ.5.e10294-treatment1.xml]

<!DOCTYPE tp:taxon-treatment
  PUBLIC "-//TaxonX//DTD Taxonomic Treatment Publishing DTD v0 20100105//EN" "tax-treatment-NSO.dtd">
<tp:taxon-treatment xmlns:tp="http://www.plazi.org/taxpub"><tp:treatment-meta><mixed-citation publication-type="journal"><person-group><name><surname>Yadav</surname><given-names>Swara</given-names></name><name><surname>Patil</surname><given-names>Vinayak</given-names></name><name><surname>Ismavel</surname><given-names>Vijay Anand</given-names></name></person-group><article-title>Report of <italic><tp:taxon-name><tp:taxon-name-part taxon-name-part-type="genus">Platythomisus</tp:taxon-name-part> <tp:taxon-name-part taxon-name-part-type="species">octomaculatus</tp:taxon-name-part></tp:taxon-name></italic> (C. L. Koch, 1845) and <italic><tp:taxon-name><tp:taxon-name-part taxon-name-part-type="genus">Platythomisus</tp:taxon-name-part> <tp:taxon-name-part taxon-name-part-type="species">sudeepi</tp:taxon-name-part></tp:taxon-name></italic> Biswas, 1977 from India (<tp:taxon-name><tp:taxon-name-part taxon-name-part-type="order">Araneae</tp:taxon-name-part></tp:taxon-name>, <tp:taxon-name><tp:taxon-name-part taxon-name-part-type="family">Thomisidae</tp:taxon-name-part></tp:taxon-name>)</article-title><source>Biodivers Data J</source><day>31</day><month>1</month><year>2017</year><volume>2017</volume><issue>5</issue><pub-id pub-id-type="doi">10.3897/BDJ.5.e10294</pub-id></mixed-citation></tp:treatment-meta><tp:nomenclature><tp:taxon-name><tp:taxon-name-part taxon-name-part-type="genus">Platythomisus</tp:taxon-name-part> <tp:taxon-name-part taxon-name-part-type="species">octomaculatus</tp:taxon-name-part></tp:taxon-name><tp:taxon-authority>(C. L. Koch, 1845)</tp:taxon-authority></tp:nomenclature><tp:treatment-sec sec-type="materials"><title>Materials</title><list list-type="alpha-lower" list-content="occurrences"><list-item><p><bold>Type status:</bold> <named-content xmlns:xlink="http://www.w3.org/1999/xlink" content-type="dwc:typeStatus" xlink:type="simple">Other material</named-content>. <bold>Occurrence:</bold> recordedBy: <named-content xmlns:xlink="http://www.w3.org/1999/xlink" content-type="dwc:recordedBy" xlink:type="simple">Antina Pasyad</named-content>; individualCount: <named-content xmlns:xlink="http://www.w3.org/1999/xlink" content-type="dwc:individualCount" xlink:type="simple">1</named-content>; sex: <named-content xmlns:xlink="http://www.w3.org/1999/xlink" content-type="dwc:sex" xlink:type="simple">female</named-content>; lifeStage: <named-content xmlns:xlink="http://www.w3.org/1999/xlink" content-type="dwc:lifeStage" xlink:type="simple">adult</named-content>; <bold>Taxon:</bold> scientificName: <named-content xmlns:xlink="http://www.w3.org/1999/xlink" content-type="dwc:scientificName" xlink:type="simple"><italic><tp:taxon-name><tp:taxon-name-part taxon-name-part-type="genus">Platythomisus</tp:taxon-name-part> <tp:taxon-name-part taxon-name-part-type="species">octomaculatus</tp:taxon-name-part></tp:taxon-name></italic> (C. L. Koch, 1845)</named-content>; kingdom: <named-content xmlns:xlink="http://www.w3.org/1999/xlink" content-type="dwc:kingdom" xlink:type="simple"><tp:taxon-name><tp:taxon-name-part taxon-name-part-type="kingdom">Animalia</tp:taxon-name-part></tp:taxon-name></named-content>; phylum: <named-content xmlns:xlink="http://www.w3.org/1999/xlink" content-type="dwc:phylum" xlink:type="simple"><tp:taxon-name><tp:taxon-name-part taxon-name-part-type="phylum">Arthropoda</tp:taxon-name-part></tp:taxon-name></named-content>; class: <named-content xmlns:xlink="http://www.w3.org/1999/xlink" content-type="dwc:class" xlink:type="simple"><tp:taxon-name><tp:taxon-name-part taxon-name-part-type="class">Arachnida</tp:taxon-name-part></tp:taxon-name></named-content>; family: <named-content xmlns:xlink="http://www.w3.org/1999/xlink" content-type="dwc:family" xlink:type="simple"><tp:taxon-name><tp:taxon-name-part taxon-name-part-type="family">Thomisidae</tp:taxon-name-part></tp:taxon-name></named-content>; genus: <named-content xmlns:xlink="http://www.w3.org/1999/xlink" content-type="dwc:genus" xlink:type="simple"><tp:taxon-name><tp:taxon-name-part taxon-name-part-type="genus">Platythomisus</tp:taxon-name-part></tp:taxon-name></named-content>; taxonRank: <named-content xmlns:xlink="http://www.w3.org/1999/xlink" content-type="dwc:taxonRank" xlink:type="simple">species</named-content>; taxonomicStatus: <named-content xmlns:xlink="http://www.w3.org/1999/xlink" content-type="dwc:taxonomicStatus" xlink:type="simple">accepted</named-content>; <bold>Location:</bold> locationID: <named-content xmlns:xlink="http://www.w3.org/1999/xlink" content-type="dwc:locationID" xlink:type="simple">Makunda Christian Hospital Campus</named-content>; continent: <named-content xmlns:xlink="http://www.w3.org/1999/xlink" content-type="dwc:continent" xlink:type="simple">Asia</named-content>; country: <named-content xmlns:xlink="http://www.w3.org/1999/xlink" content-type="dwc:country" xlink:type="simple">India</named-content>; countryCode: <named-content xmlns:xlink="http://www.w3.org/1999/xlink" content-type="dwc:countryCode" xlink:type="simple">IN</named-content>; stateProvince: <named-content xmlns:xlink="http://www.w3.org/1999/xlink" content-type="dwc:stateProvince" xlink:type="simple">Assam</named-content>; verbatimLocality: <named-content xmlns:xlink="http://www.w3.org/1999/xlink" content-type="dwc:verbatimLocality" xlink:type="simple">Makunda Christian Hospital Campus, Karimganj District</named-content>; verbatimCoordinateSystem: <named-content xmlns:xlink="http://www.w3.org/1999/xlink" content-type="dwc:verbatimCoordinateSystem" xlink:type="simple">decimal degrees</named-content>; decimalLatitude: <named-content xmlns:xlink="http://www.w3.org/1999/xlink" content-type="dwc:decimalLatitude" xlink:type="simple">24.433</named-content>; decimalLongitude: <named-content xmlns:xlink="http://www.w3.org/1999/xlink" content-type="dwc:decimalLongitude" xlink:type="simple">92.326</named-content>; <bold>Identification:</bold> identifiedBy: <named-content xmlns:xlink="http://www.w3.org/1999/xlink" content-type="dwc:identifiedBy" xlink:type="simple">Siddharth Kulkarni</named-content>; <bold>Event:</bold> year: <named-content xmlns:xlink="http://www.w3.org/1999/xlink" content-type="dwc:year" xlink:type="simple">2016</named-content>; month: <named-content xmlns:xlink="http://www.w3.org/1999/xlink" content-type="dwc:month" xlink:type="simple">4</named-content>; day: <named-content xmlns:xlink="http://www.w3.org/1999/xlink" content-type="dwc:day" xlink:type="simple">19</named-content>; <bold>Record Level:</bold> type: <named-content xmlns:xlink="http://www.w3.org/1999/xlink" content-type="dwc:type" xlink:type="simple">PhysicalObject</named-content>; institutionID: <named-content xmlns:xlink="http://www.w3.org/1999/xlink" content-type="dwc:institutionID" xlink:type="simple">BNHS</named-content>; collectionID: <named-content xmlns:xlink="http://www.w3.org/1999/xlink" content-type="dwc:collectionID" xlink:type="simple">Sp</named-content>; collectionCode: <named-content xmlns:xlink="http://www.w3.org/1999/xlink" content-type="dwc:collectionCode" xlink:type="simple"><tp:taxon-name><tp:taxon-name-part taxon-name-part-type="class">Arachnida</tp:taxon-name-part></tp:taxon-name></named-content>; basisOfRecord: <named-content xmlns:xlink="http://www.w3.org/1999/xlink" content-type="dwc:basisOfRecord" xlink:type="simple">PreservedSpecimen</named-content></p></list-item><list-item><p><bold>Type status:</bold> <named-content xmlns:xlink="http://www.w3.org/1999/xlink" content-type="dwc:typeStatus" xlink:type="simple">Other material</named-content>. <bold>Occurrence:</bold> recordedBy: <named-content xmlns:xlink="http://www.w3.org/1999/xlink" content-type="dwc:recordedBy" xlink:type="simple">Rejoice Gassah</named-content>; individualCount: <named-content xmlns:xlink="http://www.w3.org/1999/xlink" content-type="dwc:individualCount" xlink:type="simple">1</named-content>; sex: <named-content xmlns:xlink="http://www.w3.org/1999/xlink" content-type="dwc:sex" xlink:type="simple">female</named-content>; lifeStage: <named-content xmlns:xlink="http://www.w3.org/1999/xlink" content-type="dwc:lifeStage" xlink:type="simple">adult</named-content>; <bold>Taxon:</bold> scientificName: <named-content xmlns:xlink="http://www.w3.org/1999/xlink" content-type="dwc:scientificName" xlink:type="simple"><italic><tp:taxon-name><tp:taxon-name-part taxon-name-part-type="genus">Platythomisus</tp:taxon-name-part> <tp:taxon-name-part taxon-name-part-type="species">octomaculatus</tp:taxon-name-part></tp:taxon-name></italic> (C. L. Koch, 1845)</named-content>; kingdom: <named-content xmlns:xlink="http://www.w3.org/1999/xlink" content-type="dwc:kingdom" xlink:type="simple"><tp:taxon-name><tp:taxon-name-part taxon-name-part-type="kingdom">Animalia</tp:taxon-name-part></tp:taxon-name></named-content>; phylum: <named-content xmlns:xlink="http://www.w3.org/1999/xlink" content-type="dwc:phylum" xlink:type="simple"><tp:taxon-name><tp:taxon-name-part taxon-name-part-type="phylum">Arthropoda</tp:taxon-name-part></tp:taxon-name></named-content>; class: <named-content xmlns:xlink="http://www.w3.org/1999/xlink" content-type="dwc:class" xlink:type="simple"><tp:taxon-name><tp:taxon-name-part taxon-name-part-type="class">Arachnida</tp:taxon-name-part></tp:taxon-name></named-content>; family: <named-content xmlns:xlink="http://www.w3.org/1999/xlink" content-type="dwc:family" xlink:type="simple"><tp:taxon-name><tp:taxon-name-part taxon-name-part-type="family">Thomisidae</tp:taxon-name-part></tp:taxon-name></named-content>; genus: <named-content xmlns:xlink="http://www.w3.org/1999/xlink" content-type="dwc:genus" xlink:type="simple"><tp:taxon-name><tp:taxon-name-part taxon-name-part-type="genus">Platythomisus</tp:taxon-name-part></tp:taxon-name></named-content>; taxonRank: <named-content xmlns:xlink="http://www.w3.org/1999/xlink" content-type="dwc:taxonRank" xlink:type="simple">species</named-content>; taxonomicStatus: <named-content xmlns:xlink="http://www.w3.org/1999/xlink" content-type="dwc:taxonomicStatus" xlink:type="simple">accepted</named-content>; <bold>Location:</bold> locationID: <named-content xmlns:xlink="http://www.w3.org/1999/xlink" content-type="dwc:locationID" xlink:type="simple">Makunda Christian Hospital Campus</named-content>; continent: <named-content xmlns:xlink="http://www.w3.org/1999/xlink" content-type="dwc:continent" xlink:type="simple">Asia</named-content>; country: <named-content xmlns:xlink="http://www.w3.org/1999/xlink" content-type="dwc:country" xlink:type="simple">India</named-content>; countryCode: <named-content xmlns:xlink="http://www.w3.org/1999/xlink" content-type="dwc:countryCode" xlink:type="simple">IN</named-content>; stateProvince: <named-content xmlns:xlink="http://www.w3.org/1999/xlink" content-type="dwc:stateProvince" xlink:type="simple">Assam</named-content>; verbatimLocality: <named-content xmlns:xlink="http://www.w3.org/1999/xlink" content-type="dwc:verbatimLocality" xlink:type="simple">Makunda Christian Hospital Campus, Karimganj District</named-content>; verbatimCoordinateSystem: <named-content xmlns:xlink="http://www.w3.org/1999/xlink" content-type="dwc:verbatimCoordinateSystem" xlink:type="simple">decimal degrees</named-content>; decimalLatitude: <named-content xmlns:xlink="http://www.w3.org/1999/xlink" content-type="dwc:decimalLatitude" xlink:type="simple">24.433</named-content>; decimalLongitude: <named-content xmlns:xlink="http://www.w3.org/1999/xlink" content-type="dwc:decimalLongitude" xlink:type="simple">92.326</named-content>; <bold>Identification:</bold> identifiedBy: <named-content xmlns:xlink="http://www.w3.org/1999/xlink" content-type="dwc:identifiedBy" xlink:type="simple">Siddharth Kulkarni</named-content>; <bold>Event:</bold> year: <named-content xmlns:xlink="http://www.w3.org/1999/xlink" content-type="dwc:year" xlink:type="simple">2016</named-content>; month: <named-content xmlns:xlink="http://www.w3.org/1999/xlink" content-type="dwc:month" xlink:type="simple">6</named-content>; day: <named-content xmlns:xlink="http://www.w3.org/1999/xlink" content-type="dwc:day" xlink:type="simple">30</named-content>; <bold>Record Level:</bold> type: <named-content xmlns:xlink="http://www.w3.org/1999/xlink" content-type="dwc:type" xlink:type="simple">PhysicalObject</named-content>; institutionID: <named-content xmlns:xlink="http://www.w3.org/1999/xlink" content-type="dwc:institutionID" xlink:type="simple">BNHS</named-content>; collectionID: <named-content xmlns:xlink="http://www.w3.org/1999/xlink" content-type="dwc:collectionID" xlink:type="simple">Sp</named-content>; collectionCode: <named-content xmlns:xlink="http://www.w3.org/1999/xlink" content-type="dwc:collectionCode" xlink:type="simple"><tp:taxon-name><tp:taxon-name-part taxon-name-part-type="class">Arachnida</tp:taxon-name-part></tp:taxon-name></named-content>; basisOfRecord: <named-content xmlns:xlink="http://www.w3.org/1999/xlink" content-type="dwc:basisOfRecord" xlink:type="simple">PreservedSpecimen</named-content></p></list-item></list></tp:treatment-sec><tp:treatment-sec sec-type="Description"><title>Description</title><p>Total length- 10.7 (14.2) mm; Carapace width- 4.9 (5.2) mm; Ophisthosoma widest- 5.1 (5.9) mm; Leg I- 19.8 mm; Leg II- 21 mm; Leg III- 11.3 mm; Leg IV- 12.5 mm.</p><p>Medium sized-spider. Carapace pale orange with two large and one small paired black spots dorsally; larger spots on ocular region and near fovea, smaller spots on lateral sides along mid-length of carapace. Chelicerae base, fangs, palpal patella to claws, black. Legs yellow (become paler in ethanol), tibia to tarsus I, II and metatarsus, tarsus III, IV black. Abdomen yellow with three pairs of large spots arched by a large spot anteriorly (Fig. <xref ref-type="fig" rid="F3381891">1</xref><xref ref-type="fig" rid="F3381896">a</xref>); ventrally black patch narrowed near spinnerets, laterally yellow; spinnerets black (Fig. <xref ref-type="fig" rid="F3381891">1</xref><xref ref-type="fig" rid="F3381897">b</xref>).</p><p>Cephalothorax without hair, slightly convex dorsally, abdomen dorso-ventrally flat. Carapace narrow anteriorly, wider posteriorly, surface covered with inconspicuous tubercles. Sternum sub-triangular, maxillae, labium oval, rebordered. Legs slender, II&gt;I&gt;IV&gt;III. Abdomen grossly oval, anteriorly truncate, posteriorly narrow and wrinkled along margins.</p><p>Spermathecae kidney-shaped, sclerotized, with folds, narrow at base, closer to each other at apex (Fig. <xref ref-type="fig" rid="F3381891">1</xref><xref ref-type="fig" rid="F3381898">c</xref>); ventrally, epigyne with weakly sclerotized margins of round hood, open at spermathecae second half-length (Fig. <xref ref-type="fig" rid="F3381891">1</xref><xref ref-type="fig" rid="F3381899">d</xref>).</p><sec sec-type="Remarks"><title>Remarks</title><p><xref ref-type="bibr" rid="B3381800">Koch (1845)</xref> most likely named the species as ‘<italic><tp:taxon-name><tp:taxon-name-part taxon-name-part-type="species">octomaculatus</tp:taxon-name-part></tp:taxon-name></italic>’ for the eight apparent abdominal spots as shown in his illustration. <xref ref-type="bibr" rid="B3381770">Doleschall (1859)</xref> described his specimen of <italic><tp:taxon-name><tp:taxon-name-part taxon-name-part-type="genus">P.</tp:taxon-name-part> <tp:taxon-name-part taxon-name-part-type="species">octomaculatus</tp:taxon-name-part></tp:taxon-name></italic> had seven round black spots on the dorsum of which the first one is unpaired. <xref ref-type="bibr" rid="B3381780">Hasselt (1882)</xref> mentioned that his specimens match with that of Doleschall’s with the seven spots on abdomen; as also seen in our specimens. Eight spots are present in the sub-adult female of <italic><tp:taxon-name><tp:taxon-name-part taxon-name-part-type="genus">P.</tp:taxon-name-part> <tp:taxon-name-part taxon-name-part-type="species">octomaculatus</tp:taxon-name-part></tp:taxon-name></italic>, of which the first pair of spots is merged in the adults as observed in Singaporean specimens (pers comm. David Court, Singapore). It was also observed that the size of these seven spots was variable before and after egg laying (Fig. <xref ref-type="fig" rid="F3465706">2</xref>). The young ones emerging from the egg case of <italic><tp:taxon-name><tp:taxon-name-part taxon-name-part-type="genus">P.</tp:taxon-name-part> <tp:taxon-name-part taxon-name-part-type="species">octomaculatus</tp:taxon-name-part></tp:taxon-name></italic> (Fig. <xref ref-type="fig" rid="F3465710">3</xref><xref ref-type="fig" rid="F3465715">a</xref>) have only two abdominal spots at early stages (Fig. <xref ref-type="fig" rid="F3465710">3</xref><xref ref-type="fig" rid="F3465716">b</xref>). In the specimens from Java and Fort de Kock, Sumatra (deposited at the NHMW), Singapore and India, the position of spots on carapace and abdomen seems to be constant, however their size is variable.</p></sec></tp:treatment-sec><tp:treatment-sec sec-type="Distribution"><title>Distribution</title><p>Known from localities in Java, Sumatra and India (see map, see Introduction).</p></tp:treatment-sec><tp:treatment-sec><!--Section generated to contain objects referenced in tp:taxon-treatment.--><fig-group id="F3381891" position="float" orientation="portrait"><caption><p>
          <italic><tp:taxon-name><tp:taxon-name-part taxon-name-part-type="genus">Platythomisus</tp:taxon-name-part> <tp:taxon-name-part taxon-name-part-type="species">octomaculatus</tp:taxon-name-part></tp:taxon-name></italic>
        </p></caption><fig id="F3381896" position="float" orientation="portrait"><label>Figure 1a.</label><caption><p>habitus, dorsal view</p></caption><graphic xmlns:xlink="http://www.w3.org/1999/xlink" xlink:href="bdj-05-e10294-g001_a.jpg" xlink:type="simple" position="float" orientation="portrait" id="oo_100020.jpg"/></fig><fig id="F3381897" position="float" orientation="portrait"><label>Figure 1b.</label><caption><p>habitus, ventral view</p></caption><graphic xmlns:xlink="http://www.w3.org/1999/xlink" xlink:href="bdj-05-e10294-g001_b.jpg" xlink:type="simple" position="float" orientation="portrait" id="oo_100021.jpg"/></fig><fig id="F3381898" position="float" orientation="portrait"><label>Figure 1c.</label><caption><p>epigynum , dorsal view</p></caption><graphic xmlns:xlink="http://www.w3.org/1999/xlink" xlink:href="bdj-05-e10294-g001_c.jpg" xlink:type="simple" position="float" orientation="portrait" id="oo_116374.jpg"/></fig><fig id="F3381899" position="float" orientation="portrait"><label>Figure 1d.</label><caption><p>epigynum, ventral view</p></caption><graphic xmlns:xlink="http://www.w3.org/1999/xlink" xlink:href="bdj-05-e10294-g001_d.jpg" xlink:type="simple" position="float" orientation="portrait" id="oo_116375.jpg"/></fig></fig-group><fig id="F3381896" position="float" orientation="portrait"><label>Figure 1a.</label><caption><p>habitus, dorsal view</p></caption><graphic xmlns:xlink="http://www.w3.org/1999/xlink" xlink:href="bdj-05-e10294-g001_a.jpg" xlink:type="simple" position="float" orientation="portrait" id="oo_100020.jpg"/></fig><fig id="F3381897" position="float" orientation="portrait"><label>Figure 1b.</label><caption><p>habitus, ventral view</p></caption><graphic xmlns:xlink="http://www.w3.org/1999/xlink" xlink:href="bdj-05-e10294-g001_b.jpg" xlink:type="simple" position="float" orientation="portrait" id="oo_100021.jpg"/></fig><fig id="F3381898" position="float" orientation="portrait"><label>Figure 1c.</label><caption><p>epigynum , dorsal view</p></caption><graphic xmlns:xlink="http://www.w3.org/1999/xlink" xlink:href="bdj-05-e10294-g001_c.jpg" xlink:type="simple" position="float" orientation="portrait" id="oo_116374.jpg"/></fig><fig id="F3381899" position="float" orientation="portrait"><label>Figure 1d.</label><caption><p>epigynum, ventral view</p></caption><graphic xmlns:xlink="http://www.w3.org/1999/xlink" xlink:href="bdj-05-e10294-g001_d.jpg" xlink:type="simple" position="float" orientation="portrait" id="oo_116375.jpg"/></fig><fig id="F3465706" position="float" orientation="portrait"><label>Figure 2.</label><caption><p><italic><tp:taxon-name><tp:taxon-name-part taxon-name-part-type="genus">Platythomisus</tp:taxon-name-part> <tp:taxon-name-part taxon-name-part-type="species">octomaculatus</tp:taxon-name-part></tp:taxon-name></italic>, abdominal spots (left to right) before egg laying, just after egg laying, late after egg laying</p></caption><graphic xmlns:xlink="http://www.w3.org/1999/xlink" xlink:href="bdj-05-e10294-g002.jpg" position="float" id="oo_108912.jpg" orientation="portrait" xlink:type="simple"/></fig><fig-group id="F3465710" position="float" orientation="portrait"><caption><p>
          <italic><tp:taxon-name><tp:taxon-name-part taxon-name-part-type="genus">Platythomisus</tp:taxon-name-part> <tp:taxon-name-part taxon-name-part-type="species">octomaculatus</tp:taxon-name-part></tp:taxon-name></italic>
        </p></caption><fig id="F3465715" position="float" orientation="portrait"><label>Figure 3a.</label><caption><p>Female guarding egg sac</p></caption><graphic xmlns:xlink="http://www.w3.org/1999/xlink" xlink:href="bdj-05-e10294-g003_a.jpg" xlink:type="simple" position="float" orientation="portrait" id="oo_108913.jpg"/></fig><fig id="F3465716" position="float" orientation="portrait"><label>Figure 3b.</label><caption><p>spiderlings</p></caption><graphic xmlns:xlink="http://www.w3.org/1999/xlink" xlink:href="bdj-05-e10294-g003_b.jpg" xlink:type="simple" position="float" orientation="portrait" id="oo_108914.jpg"/></fig></fig-group><fig id="F3465715" position="float" orientation="portrait"><label>Figure 3a.</label><caption><p>Female guarding egg sac</p></caption><graphic xmlns:xlink="http://www.w3.org/1999/xlink" xlink:href="bdj-05-e10294-g003_a.jpg" xlink:type="simple" position="float" orientation="portrait" id="oo_108913.jpg"/></fig><fig id="F3465716" position="float" orientation="portrait"><label>Figure 3b.</label><caption><p>spiderlings</p></caption><graphic xmlns:xlink="http://www.w3.org/1999/xlink" xlink:href="bdj-05-e10294-g003_b.jpg" xlink:type="simple" position="float" orientation="portrait" id="oo_108914.jpg"/></fig></tp:treatment-sec><ref-list><ref id="B3381800"><element-citation xmlns:xlink="http://www.w3.org/1999/xlink" publication-type="article" xlink:type="simple"><person-group person-group-type="author"><name name-style="western"><surname>Koch</surname><given-names>C. L.</given-names></name></person-group><year>1845</year><article-title>
            <italic>Die Arachniden</italic>
          </article-title><source>Nürnberg, Zwolfter Band</source><volume>1</volume><fpage>166</fpage></element-citation></ref><ref id="B3381770"><element-citation xmlns:xlink="http://www.w3.org/1999/xlink" publication-type="article" xlink:type="simple"><person-group person-group-type="author"><name name-style="western"><surname>Doleschall</surname><given-names>L.</given-names></name></person-group><year>1859</year><article-title>Tweede Bijdrage tot de Kenntis der Arachniden van den Indischen Archipel</article-title><source>Acta Societatis Scientiarum Indica-Neerlandica</source><volume>5</volume><fpage>1</fpage><lpage>60</lpage></element-citation></ref><ref id="B3381780"><element-citation xmlns:xlink="http://www.w3.org/1999/xlink" publication-type="article" xlink:type="simple"><person-group person-group-type="author"><name name-style="western"><surname>Hasselt</surname><given-names>A. W. M. van</given-names></name></person-group><year>1882</year><article-title><tp:taxon-name><tp:taxon-name-part taxon-name-part-type="order">Araneae</tp:taxon-name-part></tp:taxon-name>. In: Weth, P. J. (ed.) Midden Sumatra IV.</article-title><source>3de Aflev. Naturlijke Historie. Leiden</source><volume>11A</volume><fpage>1</fpage><lpage>56</lpage></element-citation></ref></ref-list></tp:taxon-treatment>
