# Supplementary material for: Report of Platythomisus octomaculatus (C. L. Koch, 1845) and Platythomisus sudeepi Biswas, 1977 from India (Araneae, Thomisidae)
Source: Biodivers Data J. 2017 Jan 31;(5):e10294. doi: 10.3897/BDJ.5.e10294 (PMC5345025; doi:10.3897/BDJ.5.e10294)
Supplement: XML Treatment for Platythomisus sudeepi [file BDJ.5.e10294-treatment2.xml]

<!DOCTYPE tp:taxon-treatment
  PUBLIC "-//TaxonX//DTD Taxonomic Treatment Publishing DTD v0 20100105//EN" "tax-treatment-NSO.dtd">
<tp:taxon-treatment xmlns:tp="http://www.plazi.org/taxpub"><tp:treatment-meta><mixed-citation publication-type="journal"><person-group><name><surname>Yadav</surname><given-names>Swara</given-names></name><name><surname>Patil</surname><given-names>Vinayak</given-names></name><name><surname>Ismavel</surname><given-names>Vijay Anand</given-names></name></person-group><article-title>Report of <italic><tp:taxon-name><tp:taxon-name-part taxon-name-part-type="genus">Platythomisus</tp:taxon-name-part> <tp:taxon-name-part taxon-name-part-type="species">octomaculatus</tp:taxon-name-part></tp:taxon-name></italic> (C. L. Koch, 1845) and <italic><tp:taxon-name><tp:taxon-name-part taxon-name-part-type="genus">Platythomisus</tp:taxon-name-part> <tp:taxon-name-part taxon-name-part-type="species">sudeepi</tp:taxon-name-part></tp:taxon-name></italic> Biswas, 1977 from India (<tp:taxon-name><tp:taxon-name-part taxon-name-part-type="order">Araneae</tp:taxon-name-part></tp:taxon-name>, <tp:taxon-name><tp:taxon-name-part taxon-name-part-type="family">Thomisidae</tp:taxon-name-part></tp:taxon-name>)</article-title><source>Biodivers Data J</source><day>31</day><month>1</month><year>2017</year><volume>2017</volume><issue>5</issue><pub-id pub-id-type="doi">10.3897/BDJ.5.e10294</pub-id></mixed-citation></tp:treatment-meta><tp:nomenclature><tp:taxon-name><tp:taxon-name-part taxon-name-part-type="genus">Platythomisus</tp:taxon-name-part> <tp:taxon-name-part taxon-name-part-type="species">sudeepi</tp:taxon-name-part></tp:taxon-name><tp:taxon-authority>Biswas, 1977</tp:taxon-authority></tp:nomenclature><tp:treatment-sec sec-type="materials"><title>Materials</title><list list-type="alpha-lower" list-content="occurrences"><list-item><p><bold>Type status:</bold> <named-content xmlns:xlink="http://www.w3.org/1999/xlink" content-type="dwc:typeStatus" xlink:type="simple">Other material</named-content>. <bold>Occurrence:</bold> recordedBy: <named-content xmlns:xlink="http://www.w3.org/1999/xlink" content-type="dwc:recordedBy" xlink:type="simple">S. B. Shelke</named-content>; individualCount: <named-content xmlns:xlink="http://www.w3.org/1999/xlink" content-type="dwc:individualCount" xlink:type="simple">1</named-content>; sex: <named-content xmlns:xlink="http://www.w3.org/1999/xlink" content-type="dwc:sex" xlink:type="simple">female</named-content>; <bold>Taxon:</bold> scientificName: <named-content xmlns:xlink="http://www.w3.org/1999/xlink" content-type="dwc:scientificName" xlink:type="simple"><italic><tp:taxon-name><tp:taxon-name-part taxon-name-part-type="genus">Platythomisus</tp:taxon-name-part> <tp:taxon-name-part taxon-name-part-type="species">sudeepi</tp:taxon-name-part></tp:taxon-name></italic> Biswas, 1977</named-content>; kingdom: <named-content xmlns:xlink="http://www.w3.org/1999/xlink" content-type="dwc:kingdom" xlink:type="simple"><tp:taxon-name><tp:taxon-name-part taxon-name-part-type="kingdom">Animalia</tp:taxon-name-part></tp:taxon-name></named-content>; phylum: <named-content xmlns:xlink="http://www.w3.org/1999/xlink" content-type="dwc:phylum" xlink:type="simple"><tp:taxon-name><tp:taxon-name-part taxon-name-part-type="phylum">Arthropoda</tp:taxon-name-part></tp:taxon-name></named-content>; class: <named-content xmlns:xlink="http://www.w3.org/1999/xlink" content-type="dwc:class" xlink:type="simple"><tp:taxon-name><tp:taxon-name-part taxon-name-part-type="class">Arachnida</tp:taxon-name-part></tp:taxon-name></named-content>; family: <named-content xmlns:xlink="http://www.w3.org/1999/xlink" content-type="dwc:family" xlink:type="simple"><tp:taxon-name><tp:taxon-name-part taxon-name-part-type="family">Thomisidae</tp:taxon-name-part></tp:taxon-name></named-content>; genus: <named-content xmlns:xlink="http://www.w3.org/1999/xlink" content-type="dwc:genus" xlink:type="simple"><tp:taxon-name><tp:taxon-name-part taxon-name-part-type="genus">Platythomisus</tp:taxon-name-part></tp:taxon-name></named-content>; taxonRank: <named-content xmlns:xlink="http://www.w3.org/1999/xlink" content-type="dwc:taxonRank" xlink:type="simple">species</named-content>; taxonomicStatus: <named-content xmlns:xlink="http://www.w3.org/1999/xlink" content-type="dwc:taxonomicStatus" xlink:type="simple">accepted</named-content>; <bold>Location:</bold> continent: <named-content xmlns:xlink="http://www.w3.org/1999/xlink" content-type="dwc:continent" xlink:type="simple">Asia</named-content>; country: <named-content xmlns:xlink="http://www.w3.org/1999/xlink" content-type="dwc:country" xlink:type="simple">India</named-content>; countryCode: <named-content xmlns:xlink="http://www.w3.org/1999/xlink" content-type="dwc:countryCode" xlink:type="simple">IN</named-content>; stateProvince: <named-content xmlns:xlink="http://www.w3.org/1999/xlink" content-type="dwc:stateProvince" xlink:type="simple">Maharashtra</named-content>; county: <named-content xmlns:xlink="http://www.w3.org/1999/xlink" content-type="dwc:county" xlink:type="simple">Ratnagiri</named-content>; locality: <named-content xmlns:xlink="http://www.w3.org/1999/xlink" content-type="dwc:locality" xlink:type="simple">Dapoli</named-content>; decimalLatitude: <named-content xmlns:xlink="http://www.w3.org/1999/xlink" content-type="dwc:decimalLatitude" xlink:type="simple">17.747</named-content>; decimalLongitude: <named-content xmlns:xlink="http://www.w3.org/1999/xlink" content-type="dwc:decimalLongitude" xlink:type="simple">73.182</named-content>; <bold>Identification:</bold> identifiedBy: <named-content xmlns:xlink="http://www.w3.org/1999/xlink" content-type="dwc:identifiedBy" xlink:type="simple">Vinayak Patil</named-content>; <bold>Event:</bold> year: <named-content xmlns:xlink="http://www.w3.org/1999/xlink" content-type="dwc:year" xlink:type="simple">2013</named-content>; month: <named-content xmlns:xlink="http://www.w3.org/1999/xlink" content-type="dwc:month" xlink:type="simple">10</named-content>; day: <named-content xmlns:xlink="http://www.w3.org/1999/xlink" content-type="dwc:day" xlink:type="simple">15</named-content>; <bold>Record Level:</bold> type: <named-content xmlns:xlink="http://www.w3.org/1999/xlink" content-type="dwc:type" xlink:type="simple">PhysicalObject</named-content>; institutionID: <named-content xmlns:xlink="http://www.w3.org/1999/xlink" content-type="dwc:institutionID" xlink:type="simple">BNHS</named-content>; collectionID: <named-content xmlns:xlink="http://www.w3.org/1999/xlink" content-type="dwc:collectionID" xlink:type="simple">Sp</named-content>; basisOfRecord: <named-content xmlns:xlink="http://www.w3.org/1999/xlink" content-type="dwc:basisOfRecord" xlink:type="simple">PreservedSpecimen</named-content></p></list-item></list></tp:treatment-sec><tp:treatment-sec sec-type="Description"><title>Description</title><p>Total length- 8.5 mm; Carapace width- 3.66 mm; Ophisthosoma widest- 3.86 mm; Leg I- 16.45 mm; Leg II- 17.45 mm; Leg III- 11.00 mm; Leg IV- 11.38 mm.</p><p>Medium-sized spider. Carapace reddish orange at life, brownish in alcohol, with four conspicuous round black spots forming trapezium, wider posteriorly. All eyes except AME situated on anterior spots. Legs slender, patella to tarsus black, except metatarsus which is yellowish with black dorsal line. Femur I black, proximal half of II, III red, rest black, IV entirely red. Chelicerae short, pale orange; palps black. Maxillae and labium black distally. Abdomen reddish orange with three black transverse bands, the posterior-most being the thickest and widest (Fig. <xref ref-type="fig" rid="F3381909">4</xref><xref ref-type="fig" rid="F3381914">a</xref>); ventrally black patch upto the spinnerets, laterally red. Spinnerets black (Fig. <xref ref-type="fig" rid="F3381909">4</xref><xref ref-type="fig" rid="F3381915">b</xref>).</p><p>Cephalothorax without hair, glabrous, slightly convex dorsally, narrow anteriorly, wider posteriorly. Sternum sub-triangular, maxillae, labium oval, rebordered. Legs slender, II&gt;I&gt;IV&gt;III. Abdomen dorso-ventrally flat, roughly pentagonal, longer than wide, wider posteriorly, extending beyond dorsum, wrinkled along margins.</p><p>Spermathecae oblong, sclerotized, with folds, closer to each other at apex (Fig. <xref ref-type="fig" rid="F3381909">4</xref><xref ref-type="fig" rid="F3381916">c</xref>); ventrally, epigyne with inverted U-shaped, sclerotized hood ventrally located at spermathecae apex (Fig. <xref ref-type="fig" rid="F3381909">4</xref><xref ref-type="fig" rid="F3381917">d</xref>).</p><sec sec-type="Remarks"><title>Remarks</title><p>The geographical coordinates (<named-content xmlns:xlink="http://www.w3.org/1999/xlink" content-type="dwc:verbatimCoordinates" xlink:type="simple">14°28' N, 74°20' E</named-content>) for location of Castle rock, North Kanara, Karnataka, near Goa border provided for this species in <xref ref-type="bibr" rid="B3381750">Bastawade et al. (2004)</xref> points in the Arabian Sea. The precise coordinates are <named-content xmlns:xlink="http://www.w3.org/1999/xlink" content-type="dwc:verbatimCoordinates" xlink:type="simple">15° 23' 39'' N, 74° 20' 11'' E</named-content>.</p><p>The epigynum illustrated in <xref ref-type="bibr" rid="B3476311">Benjamin et al. (2016)</xref> shows kidney-shaped spermathecae versus oblong shape in our specimen, although it position and shape is similar. Our low sample size did not allow studying the range of variation in this species and needs further examination.</p></sec></tp:treatment-sec><tp:treatment-sec sec-type="Distribution"><title>Distribution</title><p>Known from several localities in the Western Ghats of India and Sri Lanka (Fig. <xref ref-type="fig" rid="F3381918">5</xref>, see Introduction).</p></tp:treatment-sec><tp:treatment-sec><!--Section generated to contain objects referenced in tp:taxon-treatment.--><fig-group id="F3381909" position="float" orientation="portrait"><caption><p>
          <italic><tp:taxon-name><tp:taxon-name-part taxon-name-part-type="genus">Platythomisus</tp:taxon-name-part> <tp:taxon-name-part taxon-name-part-type="species">sudeepi</tp:taxon-name-part></tp:taxon-name></italic>
        </p></caption><fig id="F3381914" position="float" orientation="portrait"><label>Figure 4a.</label><caption><p>habitus, dorsal view</p></caption><graphic xmlns:xlink="http://www.w3.org/1999/xlink" xlink:href="bdj-05-e10294-g004_a.jpg" xlink:type="simple" position="float" orientation="portrait" id="oo_108908.JPG"/></fig><fig id="F3381915" position="float" orientation="portrait"><label>Figure 4b.</label><caption><p>habitus, ventral view</p></caption><graphic xmlns:xlink="http://www.w3.org/1999/xlink" xlink:href="bdj-05-e10294-g004_b.jpg" xlink:type="simple" position="float" orientation="portrait" id="oo_109079.jpg"/></fig><fig id="F3381916" position="float" orientation="portrait"><label>Figure 4c.</label><caption><p>epigynum, dorsal view</p></caption><graphic xmlns:xlink="http://www.w3.org/1999/xlink" xlink:href="bdj-05-e10294-g004_c.jpg" xlink:type="simple" position="float" orientation="portrait" id="oo_116384.jpg"/></fig><fig id="F3381917" position="float" orientation="portrait"><label>Figure 4d.</label><caption><p>epigynum, ventral view</p></caption><graphic xmlns:xlink="http://www.w3.org/1999/xlink" xlink:href="bdj-05-e10294-g004_d.jpg" xlink:type="simple" position="float" orientation="portrait" id="oo_116383.jpg"/></fig></fig-group><fig id="F3381914" position="float" orientation="portrait"><label>Figure 4a.</label><caption><p>habitus, dorsal view</p></caption><graphic xmlns:xlink="http://www.w3.org/1999/xlink" xlink:href="bdj-05-e10294-g004_a.jpg" xlink:type="simple" position="float" orientation="portrait" id="oo_108908.JPG"/></fig><fig id="F3381915" position="float" orientation="portrait"><label>Figure 4b.</label><caption><p>habitus, ventral view</p></caption><graphic xmlns:xlink="http://www.w3.org/1999/xlink" xlink:href="bdj-05-e10294-g004_b.jpg" xlink:type="simple" position="float" orientation="portrait" id="oo_109079.jpg"/></fig><fig id="F3381916" position="float" orientation="portrait"><label>Figure 4c.</label><caption><p>epigynum, dorsal view</p></caption><graphic xmlns:xlink="http://www.w3.org/1999/xlink" xlink:href="bdj-05-e10294-g004_c.jpg" xlink:type="simple" position="float" orientation="portrait" id="oo_116384.jpg"/></fig><fig id="F3381917" position="float" orientation="portrait"><label>Figure 4d.</label><caption><p>epigynum, ventral view</p></caption><graphic xmlns:xlink="http://www.w3.org/1999/xlink" xlink:href="bdj-05-e10294-g004_d.jpg" xlink:type="simple" position="float" orientation="portrait" id="oo_116383.jpg"/></fig><fig id="F3381918" position="float" orientation="portrait"><label>Figure 5.</label><caption><p>Map showing distribution of <italic><tp:taxon-name><tp:taxon-name-part taxon-name-part-type="genus">Platythomisus</tp:taxon-name-part> <tp:taxon-name-part taxon-name-part-type="species">octomaculatus</tp:taxon-name-part></tp:taxon-name></italic> and <italic><tp:taxon-name><tp:taxon-name-part taxon-name-part-type="genus">Platythomisus</tp:taxon-name-part> <tp:taxon-name-part taxon-name-part-type="species">sudeepi</tp:taxon-name-part></tp:taxon-name></italic>.</p></caption><graphic xmlns:xlink="http://www.w3.org/1999/xlink" xlink:href="bdj-05-e10294-g005.jpg" position="float" id="oo_116380.jpg" orientation="portrait" xlink:type="simple"/></fig></tp:treatment-sec><ref-list><ref id="B3381750"><element-citation xmlns:xlink="http://www.w3.org/1999/xlink" publication-type="article" xlink:type="simple"><person-group person-group-type="author"><name name-style="western"><surname>Bastawade</surname><given-names>D. B.</given-names></name><name name-style="western"><surname>Kunte</surname><given-names>K.</given-names></name><name name-style="western"><surname>Captain</surname><given-names>A.</given-names></name></person-group><year>2004</year><article-title>Extension of distribution of Thomisid spider <italic><tp:taxon-name><tp:taxon-name-part taxon-name-part-type="genus">Platythomisus</tp:taxon-name-part> <tp:taxon-name-part taxon-name-part-type="species">sudeepi</tp:taxon-name-part></tp:taxon-name></italic> Biswas, <tp:taxon-name><tp:taxon-name-part taxon-name-part-type="family">Thomisidae</tp:taxon-name-part></tp:taxon-name>: <tp:taxon-name><tp:taxon-name-part taxon-name-part-type="order">Araneae</tp:taxon-name-part></tp:taxon-name> from North Kanara, Karnataka</article-title><source>Journal of the Bombay Natural History Society</source><volume>101</volume><issue>1</issue><fpage>181</fpage></element-citation></ref><ref id="B3476311"><element-citation xmlns:xlink="http://www.w3.org/1999/xlink" publication-type="article" xlink:type="simple"><person-group person-group-type="author"><name name-style="western"><surname>Benjamin</surname><given-names>S.</given-names></name><name name-style="western"><surname>Sandunika</surname><given-names>Ileperuma Arachchi I.</given-names></name><name name-style="western"><surname>Herath</surname><given-names>B.</given-names></name></person-group><year>2016</year><article-title>First record of <tp:taxon-name><tp:taxon-name-part taxon-name-part-type="genus">Platythomisus</tp:taxon-name-part> <tp:taxon-name-part taxon-name-part-type="species">sudeepi</tp:taxon-name-part></tp:taxon-name> from Sri Lanka (<tp:taxon-name><tp:taxon-name-part taxon-name-part-type="order">Araneae</tp:taxon-name-part></tp:taxon-name>: <tp:taxon-name><tp:taxon-name-part taxon-name-part-type="family">Thomisidae</tp:taxon-name-part></tp:taxon-name>)</article-title><source>Arachnology</source><volume>17</volume><issue>3</issue><fpage>165</fpage><lpage>168</lpage><pub-id pub-id-type="doi">10.13156/arac.2006.17.3.165</pub-id></element-citation></ref></ref-list></tp:taxon-treatment>
